# Supplementary material for: CILP-1 Is a Biomarker for Backward Failure and Right Ventricular Dysfunction in HFrEF
Source: Cells. 2023 Dec 13;12(24):2832. doi: 10.3390/cells12242832 (PMC10741695; doi:10.3390/cells12242832)
Supplement: Supplementary file 1 [file cells-12-02832-s001.zip]

Archive with 1 entries (1 files):
- cells-2717517-supplementary.pdf
